# Supplementary material for: Various Aspects Involved in the Study of Tooth Bleaching Procedure: A Questionnaire–Based Study
Source: Int J Environ Res Public Health. 2022 Mar 27;19(7):3977. doi: 10.3390/ijerph19073977 (PMC8997818; doi:10.3390/ijerph19073977)
Supplement: Supplementary file 1 [file ijerph-19-03977-s001.zip]

Archive with 2 entries (2 files):
- File S1. Questionnaire for doctors.pdf
- File S2. Questionnaire for patients.pdf
